# Supplementary material for: NEDD4L mediates intestinal epithelial cell ferroptosis to restrict inflammatory bowel diseases and colorectal tumorigenesis
Source: J Clin Invest. 2024 Dec 17;135(3):e173994. doi: 10.1172/JCI173994 (PMC11785928; doi:10.1172/JCI173994)
Supplement: Supporting data values [file jci-135-173994-s154.xlsx]

## Sheet: Figure1
Figure1 A			Figure1C				Figure1E			Figure1G			Figure1J
	HC	UC		HC	UC	CD		Mild	Moderate/Severe		Normal	IBD		ddH2O	DSS
	4.5	0		4.3	4.1	5.2		4.1	4		0.218311	0.022897		0.67053	0.507989
	4.5	4		4.3	4	4.6		3.8	3.1		0.193625	0.101768		0.766117	0.246835
	4	4.5		4.8	3.1	3.5		5.375	3.9		0.208331	0.019182		0.787188	0.190427
	4	4		4.6	4.5	2.6		4.5	4		0.13056	0.08291		0.541914	0.159554
	4	2		6	2.8	2.6		3.5	3.6		0.219385	0.061789		0.542754	0.142714
	4	4		5.7	5	3		3.4	3.5		0.203698	0.118224
	3	3.5		5.3	3.8	4.8		3.4	3.6		0.061818	0.067664
	2	2		5.3	0	3.9		3.8	3.6		0.165558	0.052942
	4	3.5		6	0.8	3.8		4.4	3.5		0.157203	0.248675
	4.5	0		4.9	2.5	4.1		4.8	2.6		0.054163	0.128899
	2	4.5		5.7	2	3.6		4.3	3		0.06846	0.044008
	5	2		6	1.3	3		4.1	4.1		0.234995	0.182679
	5	2		5.5	3.8	3.9		4.2	3.6		0.162469	0.142071
	3.5	0		5.8	3.9	3.9		3.5	3		0.212218	0.18414
	2.5	4		5.6	3	4			3.6		0.116935	0.163151
	4	0		6	4	3.6			2.4		0.186893	0.048598
	4	4		5.3	3.6	3.1			4		0.224904	0.044928
	3	0		3.9	3.5	4.4			3.9		0.174157	0.06121
	4	2		4.7	3.6	2.4			3.2		0.162128	0.027157
	4	2		5.3	5.2	4.7			2.5		0.193232	0.098338
	3.5	4.5		4	3.6	4.3			3.4		0.054118	0.096589
	4	0		5.7	5.375	5.5			4		0.185227	0.195731
	4	2		5.8	4.5	4.1			4.5		0.178045	0.025089
	3.5	4		5.6	3.5	4			2.8		0.212577	0.231506
	4	0		4.5	3.4	4			3.8
	5	2		5.8	3.4	2.9			0.8
	4	2.5		4.1	3.8	4.2			2
	4	3		5.3	6	3.9			3
	2.5	0		4.8	6	2.4			2.6
	4	3		5.3	4.4	4.6			3.1
	4	2.5		4.8	2.6	3.2			3.8
	4	0			5	3.6			3.9
	5.5	3.5			5.7	4.5			3.9
	5	3			3.1	1.8			3.9
	0	4			3.8	3.3			4
	0	3.5			5.3	3			3.1
	0	4				2.5			4.4
	3	0				3.5			4.7
	0	0				3.4			4
	3	3				3			2.9
		3				4			2.4
		0							4.6
		4							3.6
		0							4.5
		0							1.8
		0							3.3
		0							3
		0							3
		3
		4
		0
		5
		4
		1
		0
		1
		0
		3
		4
		3
		0
		3.5
		3
		0
		0
		3.5
		3
		2
		0
		3
		0
		1
		0
		3.5
		0
		4
		2
		0
		0
		4
		3.5
		3
		4

## Sheet: Figure2
Figure2A				Figure2B																					Figure2G					Figure2H																			Figure2I
	Time (days)	Nedd4l+/+	Nedd4l+/-		Time (days)					Nedd4l+/+								Nedd4l+/-								Time (days)	WT--WT	WT--KO			Time (days)	WT-WT							WT-KO
	4		1		0	0	0	0	0	0	0	0	0	0	0	0	0	0	0	0	0	0	0			3		1			0	0	0	0	0	0	0	0	0	0	0	0	0	0	0	0	0
	4		1		1	-0.943396	0	0	-0.429185	-0.52356	0	0.414938	-0.431034	-0.458716	-0.381679	0.476191	-0.420168	0.444444	0.395257	0	-0.476191	-0.343643	-0.420168			4		1			1	-0.921457	1.09524	0.46729	1.31951	2.1727	-0.129758	0.113208	1.29164	4.88395	-1.98118	-4.55912	-2.77207	-1.60373	-5.95948	-3.53698	-9.3732
	4		1		2	-0.943396	-1.74673	0.465116	-2.57511	1.04712	1.30435	0.414938	-0.431034	-0.917431	0	0.476191	0	0.888889	0.395257	0	-0.952381	-0.343643	-0.840336			4		1			2	1.49188	0.142857	3.69159	3.11027	1.33705	1.85986	3.58491	-3.46703	3.57834	-2.37741	-7.41483	-5.64682	-6.8805	-5.95948	-5.78778	-11.3858
	4		1		3	-1.41509	-0.436681	-0.465116	-1.28755	-0.52356	0.869565	-0.829875	0	-0.458716	0	0.952381	-0.420168	0.888889	0	-0.628931	-0.952381	-1.03093	-0.840336			4		1			3	-3.46643	-4.7619	0.560748	-1.31951	4.67967	-1.60035	2.33962	-7.95377	-3.38491	1.08965	-12.7756	-10.6776	-9.31195	-12.9917	-9.05681	-10.8683
	4		1		4	0.471698	-1.31004	-0.465116	-4.29185	0	0.869565	-2.90456	-5.60345	-5.04587	-0.381679	0	-2.10084	-0.106667	0.395257	0.628931	-1.42857	-2.99313	-8.90756			4		1			4	-12.4177	-9.61905	-7.47663	-5.37229	6.4624	-11.6349	4.67924	-11.1489	-9.47776	-25.7058	-13.527	-15.2464	-28.298	-6.19785	-21.329	-15.5837
	4		1		5	-3.77359	-0.436681	-0.930233	-2.57511	0.52356	-1.73913	-2.90456	-4.31034	-4.58716	-1.9084	1.38095	-4.20168	-0.444444	-1.18577	0.628931	-4.7619	-6.52921	-10.9244			5		1			5	-20.3159	-20.0952	-14.7664	-17.4835	0.278552	-22.6644	-1.58491	-17.2672	-23.1141						-22.1329	-17.2513
	4		1		6	-5.66038	-2.62009	-2.32558	-6.00858	0	-1.30435	0	-12.5	2.29358	-5.34351	0.952381	-6.30252	-1.33333	-0.790514	-2.51572	-5.2381	-8.59107	-13.8656			5		1			6	-27.161	-25.2857	-20.8879	-24.5994	-7.85515	-28.0277	-7.84906	-22.8416							-27.0632
	4		1		7	-8.01887	-4.80349	-3.72093	-7.76824	-3.66492	-3.47826	-5.80913	-2.15517	-4.58716	-7.25191	-6.66667	-10.9244	-4	-5.5336	-11.3208	-8.57143	-11.6838	-17.6471			5		1			7	-31.5051	-29.5238	-24.3925	-26.8143	-13.0919	-29.0225	-13.9245
	4		1		8	-11.0377	-8.9083	-3.25581	-8.58369	-4.71204	-6.95652	-7.05394	-6.89655	-7.33945	-10.687	-9.52381	-14.7059	-10.2222	-15.415	-17.6101	-14.7619	-19.5876	-23.9496			6		1			8	-40.6757	-28.9524	-29.2523		-14.8189		-18.2264
	4		1		9	-13.6792	-10.4803	-5.81395	-9.87124	-8.01047	-9.73913	-8.38174	-7.11207	-9.17431	-13.7405	-9.04762	-16.3866	-14.2222	-19.5652	-19.8113	-16.8571	-19.9313	-24.874			6		1			9	-29.1356	-28.5714			-10.6407		-6.45283
	4		1																							7	1
	4		1																							7	1
	4		1	Figure2C																						8	1
	4		1		Time (days)					Nedd4l+/+								Nedd4l+/-								9	0
	4		1		0	0	0	0	0	0	0	0	0	0	0	0	0	0	0	0	0	0	0			9	0
	4	1	1		1	0	0	0	0	0	0	0	0	0	0	0	0	0	0	0	0	0	0			9	0
	5		1		2	0	0	0	0	0	0	0	0	0	0	0	0	0	0	0	0	0	0			9	0
	5		1		3	0	0	0	0	0	0	0	0	0	0	0	0	0	0	0	0	0	0
	5		1		4	1	0	0	1	0	1	1	1	1	1	1	1	1	1	0	1	1	1
	5	1	1		5	1	1	0	1	0	1	1	1	1	1	1	2	2	1	1	1	2	1
	8	1			6	1	1	0	1	0	2	1	1	1	1	1	2	2	1	1	2	2	3
	9	1			7	1	1	0	1	0	1	1	1	2	1	2	2	2	2	2	2	3	2
	9	0			8	2	1	0	2	0	1	1	2	2	1	3	3	3	3	2	2	3	3
	9	0			9	2	1	0	2	0	1	1	1	2	2	3	3	3	3	2	2	3	3
	9	0
	9	0
	9	0
	9	0
	9	0		Figure2D
	9	0			Time (days)	Nedd4l+/+						Nedd4l+/-
	9	0			5	8.5	8.3	8.3				7	6.5	6.8
	9	0			9	6	7.3	7.8	6.3	7.2	6.4	6	5.3	5	5	6.3	6
	9	0
	9	0
	9	0
	9	0
	9	0
	9	0
[truncated: 2 more columns]

## Sheet: Figure3
Figure3A					Figure3B
	Time (days)	Nedd4lf/f	Nedd4lf/f Villin Cre			Time (days)	Nedd4lf/f							Nedd4lf/f VillinCre
	6		1			0	0	0	0	0	0	0	0	0	0	0	0	0	0	0	0
	8		1			1	-1.48336	3.18143	4.21836	3.78034	6.53546	1.41545	0.625301	0.542571	-0.402253	-1.73323	0.369686	6.95518	-2.17602	1.71395	2.65023
	8		1			3	0.289436	5.11608	6.20347	4.09869	5.38433	6.35042	5.3391	3.25543	4.58568	-1.99699	0.462107	4.59814	1.01547	4.58038	1.23267
	9		1			4	-1.48336	2.7515	0.330852	3.18345	3.04493	2.0658	2.3569	0.417362	1.24698	-2.48681	-0.277264	1.00464	0.967118	0.236407	0.493066
	9	1	1			5	-2.42402	-0.644884	-1.57155	-3.10386	-4.15893	-0.879878	-4.85811	-4.46578	-8.24618	-11.9819	-10.536	-10.0077	-7.88201	-7.44681	-12.5116
	10	0	1			6	-6.65702	-4.12726	-9.01572	-6.08834	-13.4794	-4.36113	-8.60991	-10.2671	-12.7112	-19.367	-17.2828	-18.0835	-15.8607	-11.643	-22.0339
	12	0				7	-7.99566	-8.51247	-15.3019	-8.91365	-19.1608	-3.94032	-12.025	-15.4424	-20.6356	-25.0188	-24.9076	-24.575	-21.2282	-11.643
	12	0				8	-7.67004	-10.2322	-20.7196	-10.5452	-23.9139	-1.22418	-16.5945	-20.1169	-27.1923	-29.5403	-26.0629	-29.8686	-27.2244	-14.9527
	12	0				9	-10.6729	-12.9407	-22.5806	-9.94827	-30.635	-0.573833	-16.354	-24.6244	-32.6227	-33.2329			-32.3501	-14.5095
	12	0	0
	12	0	0		Figure3C
						Time (days)	Nedd4lf/f							Nedd4lf/f Villin Cre
						0	0	0	0	0	0	0	0	0	0	0	0	0	0	0	0
						1	0	0	0	0	0	0	0	0	0	0	0	0	0	0	0
						3	0	0	0	0	0	0	0	0	0	0	0	0	0	0	0
						4	0	0	0	0	0	0	0	0	0	0	0	0	0	1	1
						5	0.5	0.5	0.5	1	0.5	1	1	1	1	2	2	1	1	1	2
						6	1	1	1	1	1	2	1	2	2	2	2	2	1	2	3
						7	1	1	1	1	1	2	1.5	2	2	3	3	2	2	2
						8	2	1	1	2	1	2	1.5	3	3	3	3	3	2	2
						9	2	1	0	2	1.5	2	1.5	3	3	3			2	2
					Figure3D
						Time (days)	Nedd4lf/f				Nedd4l/f Villin Cre
						5	8.2	7.8	7.5	7.2	5.9	7	6.6	6.8
						9	8.4	7.7	7.7		6.9	7	6.9	6.5
					Figure3G
						percentage	Nedd4lf/f				Nedd4lf/f VillinCre
						CD11B+GR-1-	3.49976	2.6761	1.36819	1.66351	0.563499	3.41682	2.53599
						CD11B+F480+	0.298464	0.220483	0.0784851	0.164439	0.0126311	0.183928	0.194564
						CD11B+GR-1+	0.176503	0.172516	0.0453411	0.148505	0.0129578	0.400397	0.0947878
						CD3+CD4+	0.46277	0.384246	0.598103	0.661183	0.526977	0.401028	0.443166
						CD3+CD8+	0.367967	0.175435	0.482424	0.515856	0.495979	0.389888	0.383861
						CD3-CD19+	1.59881	0.516892	0.595532	2.09671	0.807034	0.391745	1.26157
						Absolute cell number	Nedd4lf/f				Nedd4lf/f VillinCre
						CD11B+GR-1-	6.15957	3.53245	0.957731	2.09602	1.42002	11.9589	7.91229
						CD11B+F480+	0.525297	0.291038	0.0549396	0.207193	0.0318303	0.643748	0.607041
						CD11B+GR-1+	0.310645	0.227721	0.0317387	0.187116	0.0326535	1.40139	0.295738
						CD3+CD4+	0.814476	0.507205	0.418672	0.833091	1.32798	1.4036	1.38268
						CD3+CD8+	0.647621	0.231574	0.337697	0.649979	1.24987	1.36461	1.19765
						CD3-CD19+	2.8139	0.682298	0.416872	2.64185	2.03373	1.37111	3.93609
					Figure3H
						percentage	Nedd4lf/f				Nedd4lf/f VillinCre
						CD11B+GR-1-	0.920594	0.693259	0.418189	1.22812	2.23284	1.5824	2.2868
						CD11B+F480+	0.127985	0.122617	0.0351279	0.142727	0.307841	0.353926	0.331699
						CD11B+GR-1+	0.142206	0.109412	0.122828	0.199154	0.454496	0.11717	0.296604
						CD3+CD4+	0.503075	0.53802	0.231231	1.10057	1.47441	1.25906	0.996937
						CD3+CD8+	0.317324	0.49491	0.47017	0.833336	1.20154	0.738937	0.8831
						CD3-CD19+	3.36853	1.10141	0.244334	4.9648	4.12178	4.439	2.73094
						Absolute cell number	Nedd4lf/f				Nedd4lf/f VillinCre
						CD11B+GR-1-	1.95166	2.05205	0.894925	2.30886	11.5215	7.56388	12.8975
						CD11B+F480+	0.271328	0.362947	0.0751737	0.268327	1.58846	1.69177	1.87078
						CD11B+GR-1+	0.301476	0.32386	0.262852	0.37441	2.3452	0.560074	1.67285
						CD3+CD4+	1.06652	1.59254	0.494835	2.06907	7.60796	6.01832	5.62273
						CD3+CD8+	0.672727	1.46493	1.00616	1.56667	6.19992	3.53212	4.98069
						CD3-CD19+	7.14129	3.26016	0.522875	9.33383	21.2684	21.2184	15.4025

## Sheet: Figure4
Figure4B
		Nedd4lf/f						Nedd4lf/f VillinCre
	ddH2O	114.48	105.56	109.95				104.2	115.27	127.13
	DSS	148.11	261.41	189.74	309.33	147.91	249.94	899.97	989.78	1037.6	367.24
Figure4F			Figure4H			Figure4H
	Nedd4lf/f	Nedd4lf/f VillinCre		Nedd4lf/f	Nedd4lf/f VillinCre		Nedd4lf/f	Nedd4lf/f VillinCre
	16.65	39.6		5.88	62.5		3.58979	5.66058
	15	38		11.42	50		1	5.7021
	24	44.5		15.66	88.9		3.44966	6.86984
	24.2	35					3.5846	6.96326
							5.15715	7.22794
Figure4L
		Nedd4lf/f			Nedd4lf/f VillinCre
	Control	0.65	0.64	0.59	1.64	1.59	1.56
	DSS	0.92	1.32	0.7	9.98	11.16	9.72
	Eratin	0.35	0.74	0.51	4.6	3.36	3.92
	Erastin2	2.47	2.06	1.78	5.97	6.53	6.14
	RSL3	3.38	3.22	3.63	4.63	4.81	5.37

## Sheet: Figure5
Figure5E														Figure5G
		Nedd4lf/f							Nedd4lf/f Villin Cre						SLC3A2	NEDD4L
	GPX4	0.918429	1.12843	1.27499	1.37337	1.55095	1.27425	1.01554	0.662035	0.581626	0.328214	0.213496			2	3
	SLC3A2	1.0467	0.713891	0.604925	0.940676	1.10189	1.24601	1.05741	0.631962	0.337798	0.233286	0.230259			0.5	0
	TFRC	0.65963	0.266289	0.231516	0.351362	0.213232	0.454101	0.419672	1.03934	0.826794	0.987963	0.873085			4	3
	MEKK2	0.306029	0.230712	0.268192	0.499685	0.45861	0.506241	0.708342	0.182171	0.238399	0.172367	0.235717			4	4.5
	GP130	0.167976	0.206827	0.154452	0.267407	0.380096	0.314594	0.822567	0.294346	0.324254	0.26226	0.411259			6	5.5
	CyclinD1	0.290541	0.231959	0.305823	0.37639	0.39795	0.343311	0.739074	0.365909	0.393061	0.332871	0.476421			5	4.5
															5.5	4.5
															4	4
															5	4
															4	4.5
															5.5	2.5
															3	2.5
															5	4
															5	4.5
															4.5	4
															3.5	4.5
															3	2.75

## Sheet: Figure6
Figure6A								Figure6D								Figure6J
	DSS(Time)	siNC			siSLC3A2					siNC			siSLC3A2				DSS(Time)	Flag-null			Flag-SLC3A2
	0hr	0.972586	1.02762	1.01674	0.995656	1.06625	0.996255		Ctrl	0.9	1.01	0.95	0.1	0.07	0.1		0hr	0.968734	0.978563	1.02645	0.999135	1.00095	1.00128
	36hr	0.555823	0.559067	0.549649	0.46831	0.459413	0.465139		DSS	3.33	2.98	3.88	4.37	4.96	6.19		36hr	0.844061	0.82541	0.819614	0.882297	0.938409	0.900095
Figure6B									DSS+Fer-1	1.24	1.09	2.01	1.38	1.76	2.56
	DSS(Time)	siNC			siSLC3A2											Figure6K
	0hr	1.07207	1.13202	0.978332	1.08361	1.08417	0.897621	Figure6E									DSS(Time)	Flag-null			Flag-SLC3A2
	36hr	0.474024	0.504205	0.487179	0.346833	0.345543	0.367207			siNC			siSLC3A2				0hr	1.01408	1.12676	1	0.84507	0.87324	0.845071
Figure6C									Ctrl	0.97	0.96	0.92	0.7	0.77	0.89		36hr	2.3875	2.55926	2.4562	1.90923	2.00313	1.98748
	DSS(Time)	siNC			siSLC3A2				DSS	1.44	1.5	0.7	1.83	1.69	2.43
	0hr	1.06501	1.00677	0.994447	0.983077	1.07063	1.08884		DSS+Fer-1	0.11	0.1	0.2	0.24	0.26	0.15	Figure6L
	36hr	0.64917	0.640743	0.634957	0.48623	0.49405	0.496961											Flag-nul			Flag-SLC3A2
								Figure6F									DMSO	1.43	1.46	1	0.62	0.26	0.47
										siNC			siSLC3A2				Erastin	2.31	2.81	3.1	1.76	1.55	1.75
									Ctrl	0.97	1.15	0.9	0.13	0.18	0.15		Erastin2	8.52	8.77	10.12	5.36	5.46	4.83
									DSS	2.01	1.85	2.28	3.21	3.29	3.34		DSS	2.68	2.74	1.84	1.84	1.36	1.24
									DSS+Fer-1	0.95	0.96	1.13	1.03	1.22	1.67
Figure6N
	DSS(Time)	Flag-null+siNC			Flag-null+siNEDD4L			Flag-SLC3A2+siNC			Flag-SLC3A2+siNEDD4L
	0hr	1.03483	0.991713	1.05894	0.974407	0.985208	1.06743	0.980392	0.991425	1.01983	0.979069	1.01544	0.966448
	36hr	0.85042	0.846711	0.833382	0.69934	0.671721	0.783132	0.811841	0.819269	0.807581	0.827501	0.826387	0.824284
Figure6O
	DSS(Time)	Flag-null+siNC			Flag-null+siNEDD4L			Flag-SLC3A2+siNC			Flag-SLC3A2+siNEDD4L
	0hr	1.09	1.61	1.3	0.3	0.49	0.59	1.31	0.76	0.57	0.13	0.53	1.1
	36hr	2.6	2.12	2.54	3.04	3.01	3.66	1.17	1.54	2.15	1.67	1.32	2.64

## Sheet: Figure8
Figure8A
	Time (days)	Nedd4lf/f+DMSO			Nedd4lf/fVillinCre+DMSO				Nedd4lf/f+Fer-1						Nedd4lf/fVillinCre+Fer-1
	0	0	0	0	0	0	0	0	0	0	0	0	0	0	0	0	0	0
	2	0	0	0	0	0	0	0	0	0	0	0	0	0	0	0	0	0
	3	0.430339	-1.23131	-3.68987	-1.0167	1.84	1.4245	-1.05954	-1.66945	-1.5107	2.01162	-1.9286	-2.55823	0.0962464	-2.22889	1.72414	-0.923889	1.26693
	4	1.12964	-0.835532	0.32695	-4.17575	-3.4	3.56125	1.56408	-2.46244	-2.22409	-3.2186	-1.6824	1.03093	3.75361	0.300043	-0.360866	0.483942	2.18436
	5	0.322754	-1.31926	-1.12097	-16.9935	-10	0.712251	0.0504541	-4.34057	-3.69282	-3.3527	-4.88305	-1.94731	1.29933	-0.0428633	-5.41299	0.74791	0.78637
	6	-4.51856	-2.59455	-8.22046	-27.451	-18.08	-6.26781	-4.69223	-6.63606	-3.483	-3.84443	-2.83135	-2.71096	1.39557	-2.78611	-11.267	-0.219974	-0.698995
	7	-5.97095	-1.80299	-14.2924	-34.3137	-24.08	-10.7312	-13.2694	-5.25877	-5.03567	-2.50335	-1.9286	-3.20733	-2.93552	-2.52893	-14.8757	0.131984	-3.32023
	8	-5.97095	-1.93492	-14.8529	Dead	-28	-16.2393	-21.2412	-3.96494	-6.12673	-1.43049	-2.50308	-3.0546	-4.52358	-6.00086	-19.4467	-1.53981	-6.02883
	9	-3.98063	-2.24274	-11.4433		-30.08	-15.9544	-26.9425	-1.87813	-7.63743	-1.6093	-0.164136	0.30546	2.59865	-4.88641	-16.7602	-0.0439947	-4.15028
Figure8B						Figure8K
	Nedd4lf/f+DMSO	Nedd4lf/fVillinCre+DMSO	Nedd4lf/f+Fer-1	Nedd4lf/fVillinCre+Fer-1		Gpx4	Nedd4lf/f+DMSO	Nedd4lf/fVillinCre+DMSO	Nedd4lf/f+Fer-1	Nedd4lf/fVillinCre+Fer-1
	6.4	5.4	7.4	6.4			0.0509423	0.0228169	0.0484555	0.0462778
	6.8	5.6	7	6.6			0.059441	0.033513	0.040343	0.0544547
	6.2	4.5	6.9	7			0.0608393	0.0373506	0.0597313	0.0695926
			7	6.4					0.0297247
			6.8
			6.6			Ncoa4	Nedd4lf/f+DMSO	Nedd4lf/fVillinCre+DMSO	Nedd4lf/f+Fer-1	Nedd4lf/fVillinCre+Fer-1
Figure8D							0.00799583	0.00451648	0.00815104	0.00906945
	Nedd4lf/f+DMSO	Nedd4lf/fVillinCre+DMSO	Nedd4lf/f+Fer-1	Nedd4lf/fVillinCre+Fer-1			0.00769494	0.00441127	0.00575886	0.00950436
	2	3	1	1			0.00562205	0.00305795	0.00866981	0.00700314
	1	3	1	1					0.00785199
	1	4	2	2
			1	2		Acsf2	Nedd4lf/f+DMSO	Nedd4lf/fVillinCre+DMSO	Nedd4lf/f+Fer-1	Nedd4lf/fVillinCre+Fer-1
			2				0.00187113	0.00105142	0.00184795	0.00253327
			2				0.00186405	0.00097685	0.00227882	0.00195355
							0.00133593	0.000830796	0.00262227	0.00222032
									0.00231274
Figure8G
	Nedd4lf/f+DMSO	Nedd4lf/fVillinCre+DMSO	Nedd4lf/f+Fer-1	Nedd4lf/fVillinCre+Fer-1		Acsl4	Nedd4lf/f+DMSO	Nedd4lf/fVillinCre+DMSO	Nedd4lf/f+Fer-1	Nedd4lf/fVillinCre+Fer-1
	37.42	55.38	49.96	33.26			0.00103046	0.00333057	0.001	0.000986917
	36.6	50	32.17	40.97			0.000905311	0.00192625	0.000810755	0.0012239
	47.93	52.38	34.9	44.69			0.00110012	0.0018787	0.000983345	0.000865194
	44.58		40.12	38.29					0.000865788
			34.94	35.22
			50.66			Figure8M
Figure8H						GPX4	Nedd4lf/f+DMSO	Nedd4lf/fVillinCre+DMSO	Nedd4lf/f+Fer-1	Nedd4lf/fVillinCre+Fer-1
	Nedd4lf/f+DMSO	Nedd4lf/fVillinCre+DMSO	Nedd4lf/f+Fer-1	Nedd4lf/fVillinCre+Fer-1			0.553372	0.269086	0.629391	0.681912
	58.23	48.83	43.1	31.77			0.515431	0.293922	0.450585	0.877092
	54.81	48.95	36.53	38.53			0.589566	0.194103	0.74348	0.957264
	59.2	31.09	35.65	36.79			0.480566		1.05501	0.587321
	41.42		38.9	37.14			0.647678		0.706942	0.363206
			42.84	39.05					1.03631
			48.51
						TFRC	Nedd4lf/f+DMSO	Nedd4lf/fVillinCre+DMSO	Nedd4lf/f+Fer-1	Nedd4lf/fVillinCre+Fer-1
							0.523744	0.861108	0.285904	0.229251
							0.496359	0.800547	0.27405	0.249273
							0.751475	0.73746	0.248662	0.374262
							0.567254		0.209079	0.290357
							0.771693		0.189443	0.264908
									0.214765
						SLC3A2	Nedd4lf/f+DMSO	Nedd4lf/fVillinCre+DMSO	Nedd4lf/f+Fer-1	Nedd4lf/fVillinCre+Fer-1
							1.17061	0.547752	0.948491	1.24301
							1.25718	0.468924	1.12467	1.13346
							1.01602	0.565733	1.26854	0.995119
							0.920698		1.44527	0.953942
							0.695983		1.48951	0.926115
									1.38953

## Sheet: Figure9
Figure8A			Figure8B
	Nedd4lf/f	Nedd4lf/f VillinCre		Size	Nedd4lf/f						Nedd4lf/f
	2	6		X<2mm	1	0	0	0	2	1	1	0	0	0	2	1
	2	6		2<X<4mm	1	2	0	1	4	6	1	2	0	1	4	6
	0	12		4mm<X	1	0	0	0	0	1	1	0	0	0	0	1
	5	11	Figure8F
	6	3			Nedd4lf/f				Nedd4lf/f Villin Cre
	3	8		Distal colon	15	9	8	13	12	15	16	13
	3	7		Adjacent tumor	20	22	24	30	35	50	54	43
	8	6		Tumor	35	40	38	50	70	90	86	75
	10	21	Figure8J
	4	10		Nedd4lf/f+ddH2O	Nedd4lf/f VillinCre+ddH2O	Nedd4lf/f+DFOM	Nedd4lf/f VillinCre+DFOM
	6	6		8	16	6	7
	3	9		2	14	0	3
	2	12		9	19	1	6
	11	10		6	17	1	7
	8	10		1	13	3	3
		4				5	10
		17				7	12
		9				10	2
		15	Figure8K
		6		Nedd4lf/f+ddH2O	Nedd4lf/f VillinCre+ddH2O	Nedd4lf/f+DFOM	Nedd4lf/f VillinCre+DFOM
		4		3.5	4.875	2.83333	2
				3.5	5.25	3	2.83333
				3.5	4.375	1.5	3.5
				3.5	3.375	2.25	2.25
				3.33333	4.625	1.25	3.125
						3.5	2.5
						3.75	3.75
						2.75	3

## Sheet: Figure10
Figure10B						Figure10D
	AOM/DSS(Time/day)	0	15	60	90		NEDD4L&SLC3A2	NEDD4L	SLC3A2	NEDD4L&GPX4	NEDD4L	GPX4	SLC3A2&GPX4	SLC3A2	GPX4
		1.04953	0.945282	0.42048	0.152792			1.04953	0.560218		1.04953	1.00097		0.560218	1.00097
	NEDD4L	0.926884	0.764652	0.560452	0.092731			0.926884	0.740117		0.926884	0.863256		0.740117	0.863256
		0.835098	0.478798	0.396675	0.136997			0.835098	0.722941		0.835098	0.810805		0.722941	0.810805
								0.945282	0.612719		0.945282	0.785659		0.612719	0.785659
	AOM/DSS(Time/day)	0	15	60	90			0.764652	0.593753		0.764652	0.370477		0.593753	0.370477
		0.560218	0.612719	0.215981	0.162212			0.478798	0.276115		0.478798	0.324321		0.276115	0.324321
	SLC3A2	0.740117	0.593753	0.349463	0.089016			0.42048	0.215981		0.42048	0.322409		0.215981	0.322409
		0.722941	0.276115	0.255818	0.127232			0.560452	0.349463		0.560452	0.342778		0.349463	0.342778
								0.396675	0.255818		0.396675	0.148285		0.255818	0.148285
	AOM/DSS(Time/day)	0	15	60	90			0.152792	0.162212		0.152792	0.31218		0.162212	0.31218
		1.00097	0.785659	0.322409	0.31218			0.092731	0.089016		0.092731	0.306119		0.089016	0.306119
	GPX4	0.863256	0.370477	0.342778	0.306119			0.136997	0.127232		0.136997	0.350498		0.127232	0.350498
		0.810805	0.324321	0.148285	0.350498
Figure10C
	AOM/DSS(Time/day)	0	15	60	90
		0.030395	0.0605107	0.0235739	0.0118142
	Nedd4l	0.035731	0.0342758	0.0270168	0.007357
		0.028756	0.0704788	0.0221482	0.00372124
	AOM/DSS(Time/day)	0	15	60	90
		0.037249	0.094951	0.036991	0.050532
	Slc3a2	0.046714	0.050883	0.043586	0.05818
		0.053167	0.075016	0.043085	0.050883
Figure10F									Figure10H
NEDD4L	Normal	Adjacent -tumor	Tumor		4-HNE	Normal	Adjacent -tumor	Tumor		NEDD4L&SLC3A2	NEDD4L	SLC3A2		NEDD4L&GPX4	NEDD4L	GPX4		SLC3A2&GPX4	SLC3A2	GPX4
	3.5	1.33333	3			2.83333	1.16667	3.83333			3	4.66667			3	3.83333			4.66667	3.83333
	4.16667	3.66667	3.66667			5.33333	4.66667	4.83333			3.66667	5.5			3.66667	4.5			5.5	4.5
	0.5	2.16667	2.33333			0.333333	3.83333	4			2.33333	5.33333			2.33333	3.5			5.33333	3.5
	4.16667	0.833333	2.33333			3.66667	1.5	3.33333			2.33333	4			2.33333	2			4	2
	3.5	3.5	2.5			3.16667	3	4.5			2.5	5.16667			2.5	3.5			5.16667	3.5
	4.16667	4.16667	1.33333			0.666667	0	1.5			1.33333	1.83333			1.33333	1			1.83333	1
	0.5	1.16667	0			1	3.16667	1.5			0	1.83333			0	1.66667			1.83333	1.66667
	1.83333	2.66667	3.66667			0	2.16667	4.16667			3.66667	3.66667			3.66667	3.5			3.66667	3.5
	3.5	2.83333	0.833333			0	3.83333	0			0.833333	0			0.833333	0			0	0
	3.83333	4.16667	4.33333			5.5	5	5.83333			4.33333	6			4.33333	4.5			6	4.5
	4.16667	2.66667	3.83333			2.5	0.333333	4.66667			3.83333	5.5			3.83333	4.33333			5.5	4.33333
	4	3.33333	3.16667			0.833333	5.5	4			3.16667	3.16667			3.16667	4.16667			3.16667	4.16667
	4.5	4.5	3.83333			1.33333	1.16667	1.83333			3.83333	1.16667			3.83333	3.5			1.16667	3.5
	3.5	0	2			1	1	3.5			2	0.833333			2	4			0.833333	4
	4.66667	2.66667	4			2.5	0	3.83333			4	3.33333			4	3.33333			3.33333	3.33333
	5	3.16667	4.16667			4.66667	3.5	4			4.16667	5.5			4.16667	4.16667			5.5	4.16667
	3.5	4	3.83333			0.333333	3.83333	3.33333			3.83333	4.5			3.83333	3.5			4.5	3.5
	3.33333	3.5	3.16667			1.16667	3.16667	4.66667			3.16667	5.83333			3.16667	3.83333			5.83333	3.83333
	4.5	4.33333	4.16667			0.333333	0	5			4.16667	5.16667			4.16667	3.33333			5.16667	3.33333
	4.66667	5	4.83333			4.5	3	3.33333			4.83333	3.66667			4.83333	5			3.66667	5
	0.833333	0.5	0.5			2	3	2.66667			0.5	1.33333			0.5	3.66667			1.33333	3.66667
	5.33333	5.16667	4.16667			0.333333	1.33333	1.16667			4.16667	1.5			4.16667	2.83333			1.5	2.83333
	5.5	4.83333	4.5			0	0.183333	3.33333			4.5	3.33333			4.5	3.5			3.33333	3.5
	4.83333	5.16667	4.16667			0.5	0	3.66667			4.16667	3.33333			4.16667	3			3.33333	3
	5.66667	5.66667	4.16667			0	0.333333	5			4.16667	4.5			4.16667	3.83333			4.5	3.83333
	5.83333	4.16667	4.16667			0.5	3.33333	4.33333			4.16667	5.83333			4.16667	4.33333			5.83333	4.33333
	4.33333	3.5	4.66667			1.5	4	1.33333			4.66667	2.66667			4.66667	1			2.66667	1
	3.83333	4.16667	4.16667			2.5	3.83333	4.83333			4.16667	5.16667			4.16667	4.16667			5.16667	4.16667
	4.33333	4.33333	4			1.83333	0	3.83333			4	4.33333			4	4.16667			4.33333	4.16667
	5.33333	5.16667	4.16667			1	0.666667	3.16667			4.16667	4.83333			4.16667	4.5			4.83333	4.5
	4.33333	3.5	2.66667			3.83333	5.16667	4.66667			2.66667	4			2.66667	4.33333			4	4.33333
	5.16667	5.16667	5.16667			0.666667	2.66667	0.333333			5.16667	1.33333			5.16667	2			1.33333	2
	4.33333	5.16667	4.16667			0	0	4			4.16667	4.33333			4.16667	3.33333			4.33333	3.33333
	5.66667	5.33333	3.83333			1.5	3.33333	4.16667			3.83333	5.5			3.83333	3.16667			5.5	3.16667
	4.33333	4.66667	4.16667			1.33333	1.33333	4			4.16667	4.5			4.16667	3.16667			4.5	3.16667
	4.16667	5	4.33333			4.66667	3.66667	5			4.33333	5.33333			4.33333	4.16667			5.33333	4.16667
	2.83333	4.33333	4.66667			0	3	3			4.66667	4.16667			4.66667	3			4.16667	3
	1.5	3	3			0.666667	1.16667	4.66667			3	5.16667			3	4.16667			5.16667	4.16667
	4.16667	4.16667	4.16667			1.16667	4.16667	4			4.16667	4.16667			4.16667	4.33333			4.16667	4.33333
	4.16667	4.66667	4.33333			3.83333	4.16667	4.33333			4.33333	5.16667			4.33333	4.66667			5.16667	4.66667
	5.33333	4.83333	4.33333			1.16667	0.833333	3.83333			4.33333	3.33333			4.33333	4.33333			3.33333	4.33333
	5	5.16667	4.66667			0.666667	3.83333	4			4.66667	5			4.66667	4.66667			5	4.66667
	3.66667	4.33333	4.83333			1.33333	2.16667	3.5			4.83333	3			4.83333	3.66667			3	3.66667
	5.33333	4.83333	4.5			0.5	0.333333	4.33333			4.5	5.66667			4.5	2.5			5.66667	2.5
	4.83333	5.33333	4.83333			0.833333	0.5	0.666667			4.83333	0.333333			4.83333	1			0.333333	1
	4.66667	4.5	1.83333			0.333333	2	4			1.83333	5.16667			1.83333	1.66667			5.16667	1.66667
	2.5	3.33333	2.16667			0.333333	1.5	2.33333			2.16667	3.5			2.16667	1.66667			3.5	1.66667
	3.16667	4.16667	3.83333			3.33333	5.66667	4			3.83333	4.5			3.83333	3.66667			4.5	3.66667
	3.16667	4.16667	3.33333			4	5.16667	4.16667			3.33333	4			3.33333	3.5			4	3.5
	4.33333	4.66667	3.5			0.833333	0.333333	4.5			3.5	3.16667			3.5	4			3.16667	4
	4.16667	4.66667	4.16667			2.33333	0.833333	4.16667			4.16667	3.66667			4.16667	3			3.66667	3
	4.16667	5	4.83333			0.833333	4.33333	2.66667			4.83333	4.33333			4.83333	1.5			4.33333	1.5
	4.83333	4.83333	4			0	1.16667	3.33333			4	3.5			4	2			3.5	2
	4.5	5	4			1.16667	0.333333	4.33333			4	3.83333			4	2.83333			3.83333	2.83333
	4.16667	4.16667	4.33333			0	0	3.5			4.33333	4.33333			4.33333	2.66667			4.33333	2.66667

## Sheet: SFigure1
SFigure1C											SFigure1D					SFigure1E					SFigure1F					SFigure1G					SFigure1H				SFigure1I
GSE75214	HC	Activate-CD	Activate-UC	Inactivate-UC			Normal ileum	Active-CD-ileum	Inactive-CD-ileum		GSE11223	HC	UC-inflamed	UC-uninflamed		GSE9452	HC	UC-inflamed	UC-uninflamed		GSE3365	HC	CD	UC		GSE38713	HC	UC-non-involved	UC-active-invovled	UC-remission-involved	GSE22619	Healthy individual	Diseased individual		Relative mRNA	0	2	4
	10.4988	9.20529	9.14709	10.3328			9.32265	9.43833	10.2007			-0.039728	-0.22772	-0.15135			7.84	5.99	7.21			63.9228	44.0495	50.1717			7.764	7.527	6.665	8.133		6.27	3.63			0.0109746	0.000156126	0.00405336
	10.4882	9.899	10.0077	10.3732			10.2451	9.14133	10.5712			-0.087208	-0.34201	0.023115			6.88	6.99	7.84			68.203	37.0818	81.372			7.789	8.64	5.986	7.081		6.6	5.22			0.0109353	0.00137788	0.00060813
	10.7632	10.244	10.1905	10.0902			9.95891	9.58242	9.34777			-0.20177	-0.54367	-0.058973			7.77	5.4	7.14			61.5752	48.7415	61.2127			7.909	8.755	7.338	8.251		6.08	5.56			0.00773731	0.00280069	0.00101803
	10.5462	9.57664	9.77935	10.4477			9.99226	9.57438	9.35714			-0.1846	-0.51585	-0.1799			7.1	6.35	6.95			65.06	65.0254	55.2338			8.595	7.92	7.585	8.351		5.41	6.06			0.0175186	0.00191735	0.000112587
	10.0874	10.2564	6.56365	10.2323			10.6929	9.65727	9.46146			-0.12228	-0.051627	-0.29615			7.06	6.62	7.56			38.2983	55.1262	47.3953			7.71	7.546	5.144	8.862		5.99	4.29
	10.2986	9.56879	8.26264	10.5819			10.2698	9.55165	10.0047			-0.37549	-0.016131	-0.092949				6.39	7.69			29.5751	59.1822	54.5298			7.468	7.554	6.268	8.078		6.01	5.6
	10.7253	9.75365	9.44692	10.3019			9.98654	9.08975	10.0592			-0.39992	-0.031655	-0.16478				5.38	7.2			65.5515	40.0193	52.5351			9.035	8.454	3.802	8.69		5.8	3.63
	10.7165	10.253	9.65961	10.3394			10.1389	9.58538	10.1129			-0.14017	0.18074	-0.17412				6.84	7.13			41.2887	61.9822	60.3627			9.249		6.542	8.248		5.52	3.35
	10.2027		9.13043	10.2815			9.98785	9.40193	9.77685			-0.083895	-0.33128	-0.090701					6.92			38.1427	37.5845	68.462			8.648		6.356			6.03	4.42
	9.80026		9.52328	10.6567			9.88912	9.43635	9.60639			-0.18218	-0.10499	-0.04625					5.66			62.9726	38.169	71.0032			8.919		4.778			6.2	6.4
	10.4354		8.91733	10.3679			10.5636	9.74129	10.1106			-0.21277	-0.011367	-0.011827					6.72			33.5398	82.1202	55.5427			9.212		7.174
			8.13592	10.8217				9.6582	9.81961			-0.059557	-0.24068	0.030365					5.77			49.6449	56.0457	64.9791			8.854		7.804
			10.3856	10.7273				9.53732	9.88192			-0.1383	-0.51011	-0.17236					5.25			35.1419	54.1468	77.9805			9.284		7.028
			9.65005	11.0099				9.81512	9.92791			-0.28007	-0.15462	0.07534								63.1468	61.2532	48.6126					6.24
			9.67608	10.6577				9.53516	9.97427			-0.13269	0.057115	-0.11369								41.7308	64.0261	49.0374					8.18
			8.93297	10.8019				9.50492	9.96239			-0.35365	-0.18335	-0.17817								49.1975	58.5321	42.7545
			9.83525	10.6394				10.1127				-0.067583	-0.56881	-0.098504								45.1883	64.3848	59.0242
			9.28296	10.5088				9.17049				-0.16145	-0.16976	-0.16194								51.9	60.8461	56.9368
			9.32898	10.7022				9.80991				6.1e-05	-0.56451	-0.048732								39.6857	84.4638	84.1478
			9.93352	10.5229				9.97655				-0.047859	-0.1916	-0.16957								45.2069	54.3271	61.6537
			10.0819	10.2085				9.95065				-0.11092	-0.10165	-0.28014								54.878	35.4357	105.216
			9.75706	10.8135				9.67244				0.023402	-0.28879	-0.19796								51.6511	46.4488	81.5401
			9.41612	10.8551				9.73305				-0.18887	-0.080062	-0.086302								42.4419	38.9705	53.2057
			10.372					6.60435				-0.18962	-0.09905	-0.49396								49.8127	66.6613	81.441
			8.66768					10.1118				-0.1849	-0.23757	-0.076998								38.4025	48.056	60.1418
			9.97908					8.56582				-0.35951	-0.061676	-0.33289								63.3854	60.9824	39.5687
			9.6967					8.89865				-0.41322	-0.12322	-0.27075								54.8292	55.8864
			10.1457					9.46735				-0.41787	-0.16285	-0.18935								28.6346	41.2523
			9.77963					9.74827				-0.21174	-0.31438	-0.36802								46.2496	70.2815
			9.81848					9.63676				0.017851	-0.044066	-0.10145								57.762	41.9286
			10.1388					8.67896				-0.13588	0.063952	-0.29262								40.9185	81.8409
			10.043					9.96658				-0.15627	-0.16046	-0.049304								43.495	55.4233
			10.0691					9.84475				-0.14334	-0.2586	-0.020678								53.6542	53.0723
			9.58002					8.46494				-0.21275	-0.2647	-0.12071								43.7935	46.0177
			9.333					8.70548				-0.24133	-0.040907	-0.1645								48.1794	45.7153
			9.34434					9.72915				-0.040489	-0.51351	-0.11968								47.0488	54.4079
			7.90218					9.99593				-0.23614	-0.10988	-0.20997								52.3181	55.6656
			9.14638					10.0033				-0.087437	-0.090745	-0.1921								86.2594	123.849
			8.84772					9.45217				-0.23226	-0.35627	-0.11119								38.6773	46.8484
			9.46698					9.85561				-0.12525	-0.10428	-0.22362								50.0691	99.652
			9.74967					10.3061				-0.096078	-0.12008	-0.26611								55.051	48.218
			8.93721					9.85344				-0.18514	-0.089778	-0.03977								48.202	68.7808
			8.06587					9.54411				-0.31289	-0.27681	-0.031889									54.5556
			9.37327					9.47131				-0.016692	-0.25108	-0.18847									51.6077
			9.63703					9.51001				-0.23604	-0.10649	-0.023327									58.2292
			9.77264					8.51447				-0.043538	-0.21019	-0.15801									116.479
			9.34784					9.12248					-0.23992	-0.15871									64.4712
			9.68029					9.43168				-0.11673	-0.13158	-0.069975									33.3851
			9.17139					10.0298				0.004405	-0.24381	-0.2477									60.4684
			8.35169					10.073				-0.071015	-0.21089	-0.09995									63.4573
			8.50435					9.71446				-0.18438	-0.0599	-0.094719									43.1372
			9.54141									-0.096186	-0.34257	-0.28825									49.181
			8.356									0.050388	-0.19264	-0.26871									51.4902
			9.91209									-0.080017	-0.006879	-0.14967									100.62
			9.50608									-0.15065	-0.028878	-0.15829									66.713
			9.33739									-0.1281	-0.42066	-0.10262									45.7051
			8.68685									-0.015566	-0.44205	-0.17225									70.7925
			9.07618									-0.22737	-0.20115	-0.17731									59.6611
			10.0768									-0.1433	-0.20341	0.064114									56.7418
			10.0822									-0.19287	-0.1565	-0.1582
			9.10623									-0.037243	-0.14307	-0.35804
			9.80148									-0.25478	-0.11793	-0.22206
			8.74445									0.02341	-0.14363	-0.10489
			9.63013									-0.095796		-0.23682
			10.0179									-0.25973		-0.13493
			9.90481									-0.12898		-0.36118
			10.3945									-0.090204
			10.3615									-0.043899
			6.38448									-0.035051
			8.89655									0.22087
			9.18836									-0.20289
			9.82488									-0.02339
			8.65396									-0.13574
			9.84879

[truncated: 15 more sheets: SFigure2, SFigure3, SFigure4, SFigure6, SFigure7, SFigure5, SFigure9, SFigure10, SFigure11, SFigure12, SFigure13, Processed Ub MS without DSS , Processed Ub MS with DSS , Interaction MS for Vector, Interaction MS for Flag-NEDD4L]
